# Supplementary material for: Hybridization Resulted in Shifts from Dioecy to Monoecy in Weeping Willows (Salix L.)
Source: Genes (Basel). 2025 Aug 13;16(8):958. doi: 10.3390/genes16080958 (PMC12385670; doi:10.3390/genes16080958)
Supplement: Supplementary file 1 [file genes-16-00958-s001.zip]

Archive with 1 entries (1 files):
- genes-3747851-supplementary.pdf
